# Supplementary material for: rCUR: an R package for CUR matrix decomposition
Source: BMC Bioinformatics. 2012 May 17;13:103. doi: 10.1186/1471-2105-13-103 (PMC3546429; doi:10.1186/1471-2105-13-103)
Supplement: Additional file 1 — rCUR package: The R package rCUR (version 1.1) with functions for CUR decomposition. [file 1471-2105-13-103-S1.GZ]

Archive with 21 entries (17 files):
- rCUR
- rCUR/man
- rCUR/man/getU.rd
- rCUR/man/STTa.Rd
- rCUR/man/leverage.Rd
- rCUR/man/rCUR-package.Rd
- rCUR/man/topLeverage.Rd
- rCUR/man/CUR.Rd
- rCUR/man/CURobj-class.Rd
- rCUR/man/getC.rd
- rCUR/man/STTm.Rd
- rCUR/man/getError.rd
- rCUR/man/plotLeverage.Rd
- rCUR/man/getR.rd
- rCUR/NAMESPACE
- rCUR/data
- rCUR/data/STTm.rda
- rCUR/data/STTa.rda
- rCUR/DESCRIPTION
- rCUR/R
- rCUR/R/rCUR.R
