# Supplementary material for: rCUR: an R package for CUR matrix decomposition
Source: BMC Bioinformatics. 2012 May 17;13:103. doi: 10.1186/1471-2105-13-103 (PMC3546429; doi:10.1186/1471-2105-13-103)
Supplement: Additional file 1 — rCUR package: The R package rCUR (version 1.1) with functions for CUR decomposition. [file 1471-2105-13-103-S1.GZ › rCUR/man/topLeverage.Rd]

\name{topLeverage}
\alias{topLeverage}
\title{
Function to obtain indexes of the most influental features due to leverage score
}
\description{
The function sort the features (rows or columns) based on their influence (leverage score) and list out the indexes of the top valued items
}
\usage{
topLeverage(object, C=TRUE, top.n=100, sort=TRUE)
}

\arguments{
  \item{object}{object of class \link{CURobj-class} }
  \item{C}{logical, if it is TRUE, then calculated the rank for the leverage scores belongs to columns, if FALSE, then to rows}
  \item{top.n}{number of indexes to list}
  \item{sort}{logical, if TRUE the indexes are sorted increasing}
}

\value{
  The function returns a numerical vector of indexes of the most influental features
}
\references{
Mahoney M. W. and Drineas P. (2009) CUR matrix decompositions for improved data analysis. PNAS, 106(3):697-702
}
\examples{
data(STTm)
res <- CUR(STTm, 3, 31, 12)
topLeverage(res, top.n=10)
}
