# Supplementary material for: rCUR: an R package for CUR matrix decomposition
Source: BMC Bioinformatics. 2012 May 17;13:103. doi: 10.1186/1471-2105-13-103 (PMC3546429; doi:10.1186/1471-2105-13-103)
Supplement: Additional file 1 — rCUR package: The R package rCUR (version 1.1) with functions for CUR decomposition. [file 1471-2105-13-103-S1.GZ › rCUR/man/getC.rd]

\name{getC}
\alias{getC}

\title{Retrieve matrix C from CURobj-class}
\description{Retrieve matrix C from \link{CURobj-class}}
\usage{
	getC(object)
}
\arguments{
\item{object}{ object of class \link{CURobj-class} }
}
\value{ a matrix with compontent C of CUR}
\references{
Mahoney M. W. and Drineas P. (2009) CUR matrix decompositions for improved data analysis. PNAS, 106(3):697-702
}
\examples{
data(STTm)
res <- CUR(STTm, 31, 12, 3)
getC(res)
}
