# Supplementary material for: rCUR: an R package for CUR matrix decomposition
Source: BMC Bioinformatics. 2012 May 17;13:103. doi: 10.1186/1471-2105-13-103 (PMC3546429; doi:10.1186/1471-2105-13-103)
Supplement: Additional file 1 — rCUR package: The R package rCUR (version 1.1) with functions for CUR decomposition. [file 1471-2105-13-103-S1.GZ › rCUR/man/STTm.Rd]

\name{STTm}
\alias{STTm}
\docType{data}
\title{
Soft tissue tumour dataset 
}
\description{
STTm is a matrix containing a subset of the soft tissue tumour gene expression study dataset published by Nielsen et al. (2002). The matrix constructed from 31 columns and 5520 rows, samples and genes respectively. Samples came from three different tumour types: gastrointestinal stromal tumor (GIST), leiomyosarcoma (LEIO) and synovial sarcoma (SARC).
}
\source{
The original, full dataset is downloadable from the Gene Expression Omnibus database (GSE3443) and from Stanford Microarray Database (http://smd.stanford.edu). 
}
\references{
Nielsen T. et al. (2002) Molecular characterisation of soft tissue tumours: A gene expression study. Lancet 359:1301-1307.

Mahoney M. W. and Drineas P. (2009) CUR matrix decompositions for improved data analysis. PNAS, 106(3):697-702
}
\examples{
data(STTm)
}
\keyword{datasets}
