# Supplementary material for: rCUR: an R package for CUR matrix decomposition
Source: BMC Bioinformatics. 2012 May 17;13:103. doi: 10.1186/1471-2105-13-103 (PMC3546429; doi:10.1186/1471-2105-13-103)
Supplement: Additional file 1 — rCUR package: The R package rCUR (version 1.1) with functions for CUR decomposition. [file 1471-2105-13-103-S1.GZ › rCUR/NAMESPACE]

export(CUR, getError, getC, getU, getR, topLeverage, plotLeverage, leverage)
