# Supplementary material for: rCUR: an R package for CUR matrix decomposition
Source: BMC Bioinformatics. 2012 May 17;13:103. doi: 10.1186/1471-2105-13-103 (PMC3546429; doi:10.1186/1471-2105-13-103)
Supplement: Additional file 1 — rCUR package: The R package rCUR (version 1.1) with functions for CUR decomposition. [file 1471-2105-13-103-S1.GZ › rCUR/DESCRIPTION]

Package: rCUR
Type: Package
Title: CUR decomposition package
Version: 1.1
Date: 2012-03-06
Author: Andras Bodor, Norbert Solymosi
Maintainer: Andras Bodor <bodri.mh3@gmail.com>
Depends: R (>= 2.10.0), MASS, methods, Matrix, lattice
Description: Functions and objects for CUR matrix decomposition.
License: GPL (>= 2)
LazyLoad: yes
Packaged: 2012-03-12 12:17:41 UTC; sn
Repository: CRAN
Date/Publication: 2011-04-01 21:07:33
