# Supplementary material for: rCUR: an R package for CUR matrix decomposition
Source: BMC Bioinformatics. 2012 May 17;13:103. doi: 10.1186/1471-2105-13-103 (PMC3546429; doi:10.1186/1471-2105-13-103)
Supplement: Additional file 2 — rCUR_Case_Studies.R: R-script file containing all the sources necessary to reproduce the results presented in the paper.cdqwqC. [file 1471-2105-13-103-S2.txt]

#######################################################################################################################
#######################################################################################################################
##title           : rCUR_Case_Studies.R
##description     : R-script to reproduce the examples of manuscript "rCUR: an R package for CUR matrix decomposition"
##author          : Norbert Solymosi
##date            : 2012/04/03
##version         : 0.1
#######################################################################################################################
#######################################################################################################################

#######################################################################################################################
## Case study 1
#######################################################################################################################
# R
library(rCUR)
library(lattice)

data(STTm)
data(STTa)

n = 27
res = CUR(STTm, 31, n, 4)

## Figure 1
plotLeverage(res, C=FALSE, top.n=n, xlab='Gene ID', las=1, top.col='black', top.pch=16, ul.col='black', ul.lty=2, col='grey')

PCA01 = prcomp(STTm, scale=TRUE)

top.idx = topLeverage(res, C=FALSE, top.n=n, sort=FALSE)
top.STTm = STTm[top.idx,]
PCA02 = prcomp(top.STTm, scale=TRUE)

PCAs = rbind(PCA01$rotation[,c(1,2)], PCA02$rotation[,c(1,2)])
group = rownames(PCAs)
pchs = ifelse(group=='GIST', 16, 0)
pchs = ifelse(group=='LEIO', 17, pchs)
pchs = ifelse(group=='SARC', 18, pchs)
PCAs = data.frame(PC1=PCAs[,1], PC2=PCAs[,2], lab=c(rep('all',31),rep('selected',31)), group, pchs)

## Figure 1
xyplot(PC2 ~ PC1 | lab, data = PCAs, pch=pchs, cex=1.0, col='black', fill='black', key = list(space = "bottom", text = list(levels(PCAs$group)), points=TRUE, pch=c(16, 17, 18), fill='black', columns=3, just=1))


#######################################################################################################################
## Case study 2
#######################################################################################################################
## download the matrix containing the expression values
# wget http://www.ebi.ac.uk/arrayexpress/files/E-MTAB-62/E-MTAB-62.processed.2.zip
## download metadata of expression value matrix
# wget http://www.ebi.ac.uk/arrayexpress/files/E-MTAB-62/E-MTAB-62.sdrf.txt
## the uncompressed zip file is named as hgu133a_rma_okFiles_080619_MAGETAB.csv
# unzip E-MTAB-62.processed.1.zip

#######################################################################################################################
## data preparation and feature selection with different settings
#######################################################################################################################
# R

library(rCUR)

a = readLines('hgu133a_rma_okFiles_080619_MAGETAB.csv')
n.r = length(a)-2
i = 1
sor = unlist(strsplit(a[i],'\t'))
n.c = length(sor)-1
m = matrix(nr=n.r,nc=n.c)
colnames(m) = gsub('\"', '', sor[-1])
rns = c()

for(i in 1:n.r){
  sor = unlist(strsplit(a[i+2],'\t'))
  m[i,] = as.numeric(sor[-1])
  rns = c(rns, gsub('\"', '', sor[1]))
}
rownames(m) = rns

# save(m, file='hgu133a_rma_okFiles_080619_MAGETAB.RData')
PCA01 = prcomp(m, scale=TRUE)
pcarot = PCA01$rotation
# save(pcarot, file='pcarot.RData')

for(r in seq(50, 500, by=50)){
  for(k in 3:10){
    res = CUR(m, c=dim(m)[2], r=r, k=k)  
    top.idx = topLeverage(res, C=FALSE, top.n=r, sort=FALSE)
    top.m = m[top.idx,]
    save(r, k, top.m, file=paste('s.top.m', r, 'k', k, '.RData', sep=''))
  }
}


#######################################################################################################################
## Figure 3
#######################################################################################################################
# R

library(ggplot2)
previous_theme = theme_set(theme_bw())
previous_theme = theme_update(
  panel.grid.minor = theme_blank(),
  panel.grid.major = theme_blank()
)

load('pcarot.RData')
load("s.top.m250k5.RData" )

ann = read.csv('E-MTAB-62.sdrf.txt', sep='\t', stringsAsFactors=F)
ann.tab = data.frame(cel=ann$Source.Name, meta4=ann$Factor.Value.4.meta.groups., group=ann$Factor.Value.4.groups.from.blood.to.incompletely.diff.)

pwd = data.frame(x=pcarot[,2]*(-1), y=pcarot[,3])
pwd$cel = rownames(pwd)
pwd = merge(pwd, ann.tab, by.x='cel', by.y='cel')
p = ggplot()
p = p + geom_point(aes(x = pwd$x[pwd$group=="blood"], y = pwd$y[pwd$group=="blood"], colour = "Hematopoietic system"))
p = p + geom_point(aes(x = pwd$x[pwd$group=="the rest"], y = pwd$y[pwd$group=="the rest"], colour = "Other"))
p = p + geom_point(aes(x = pwd$x[pwd$group=="connective"], y = pwd$y[pwd$group=="connective"], colour = "Connective tissue"))
p = p + geom_point(aes(x = pwd$x[pwd$group=="incompletely differentiated"], y = pwd$y[pwd$group=="incompletely differentiated"], colour = "Incompletely differentiated"))
subFigure01 = p + scale_x_continuous("Hematopoietic axis", breaks = NULL) + scale_y_continuous("Malignancy axis", breaks = NULL)
subFigure01

PCA02 = prcomp(top.m, scale=TRUE)
pwd2 = data.frame(x=PCA02$rotation[,2]*(-1), y=PCA02$rotation[,3])
pwd2$cel=rownames(pwd2)
pwd2 = merge(pwd2, ann.tab, by.x='cel', by.y='cel')
p = ggplot()
p = p + geom_point(aes(x = pwd2$x[pwd2$group=="blood"], y = pwd2$y[pwd2$group=="blood"], colour = "Hematopoietic system"))
p = p + geom_point(aes(x = pwd2$x[pwd2$group=="the rest"], y = pwd2$y[pwd2$group=="the rest"], colour = "Other"))
p = p + geom_point(aes(x = pwd2$x[pwd2$group=="connective"], y = pwd2$y[pwd2$group=="connective"], colour = "Connective tissue"))
p = p + geom_point(aes(x = pwd2$x[pwd2$group=="incompletely differentiated"], y = pwd2$y[pwd2$group=="incompletely differentiated"], colour = "Incompletely differentiated"))
subFigure02 = p + scale_x_continuous("Hematopoietic axis", breaks = NULL) + scale_y_continuous("Malignancy axis", breaks = NULL)
subFigure02

pwd3 = data.frame(x=pcarot[,2]*(-1), y=pcarot[,3])
pwd3$cel = rownames(pwd3)
pwd3 = merge(pwd3, ann.tab, by.x='cel', by.y='cel')
pb = ggplot() 
pb = pb + geom_point(aes(x = pwd3$x[pwd3$meta4=="disease"], y = pwd3$y[pwd3$meta4=="disease"], colour = "Disease"))
pb = pb + geom_point(aes(x = pwd3$x[pwd3$meta4=="neoplasm"], y = pwd3$y[pwd3$meta4=="neoplasm"], colour = "Neoplasm"))
pb = pb + geom_point(aes(x = pwd3$x[pwd3$meta4=="cell line"], y = pwd3$y[pwd3$meta4=="cell line"], colour = "Cell line"))
pb = pb + geom_point(aes(x = pwd3$x[pwd3$meta4=="normal"], y = pwd3$y[pwd3$meta4=="normal"], colour = "Normal"))
subFigure03 = pb + scale_x_continuous("Hematopoietic axis", breaks = NULL) + scale_y_continuous("Malignancy axis", breaks = NULL)
subFigure03

pwd4 = data.frame(x=PCA02$rotation[,2]*(-1), y=PCA02$rotation[,3])
pwd4$cel = rownames(pwd4)
pwd4 = merge(pwd4, ann.tab, by.x='cel', by.y='cel')
pb = ggplot() 
pb = pb + geom_point(aes(x = pwd4$x[pwd4$meta4=="disease"], y = pwd4$y[pwd4$meta4=="disease"], colour = "Disease"))
pb = pb + geom_point(aes(x = pwd4$x[pwd4$meta4=="neoplasm"], y = pwd4$y[pwd4$meta4=="neoplasm"], colour = "Neoplasm"))
pb = pb + geom_point(aes(x = pwd4$x[pwd4$meta4=="cell line"], y = pwd4$y[pwd4$meta4=="cell line"], colour = "Cell line"))
pb = pb + geom_point(aes(x = pwd4$x[pwd4$meta4=="normal"], y = pwd4$y[pwd4$meta4=="normal"], colour = "Normal"))
subFigure04 = pb + scale_x_continuous("Hematopoietic axis", breaks = NULL) + scale_y_continuous("Malignancy axis", breaks = NULL)
subFigure04

#######################################################################################################################
## Figure 4
#######################################################################################################################
# R

library(ggplot2)

load('pcarot.RData')

ann = read.csv('E-MTAB-62.sdrf.txt', sep='\t', stringsAsFactors=F)
ann.tab = data.frame(cel=ann$Source.Name, meta4=ann$Factor.Value.4.meta.groups., group=ann$Factor.Value.4.groups.from.blood.to.incompletely.diff.)

pwd = data.frame(x=pcarot[,2], y=pcarot[,3])
pwd$cel = rownames(pwd)
pwd = merge(pwd, ann.tab, by.x='cel', by.y='cel')
grp1 = pwd[which(pwd$group=='blood'),c('x','y')]
grp2 = pwd[which(pwd$group=='connective'),c('x','y')]
grp3 = pwd[which(pwd$group=='incompletely differentiated'),c('x','y')]
grp4 = pwd[which(pwd$group=='the rest'),c('x','y')]

d12s = d13s = d14s = d23s = d24s = d34s = c()
for(i in 1:dim(grp1)[1]){
  d12 = sqrt(((grp1[i,'x']-grp2[,'x'])^2)+((grp1[i,'y']-grp2[,'y'])^2))
  d12s = c(d12s, d12)
  d13 = sqrt(((grp1[i,'x']-grp3[,'x'])^2)+((grp1[i,'y']-grp3[,'y'])^2))
  d13s = c(d13s, d13)
  d14 = sqrt(((grp1[i,'x']-grp4[,'x'])^2)+((grp1[i,'y']-grp4[,'y'])^2))
  d14s = c(d14s, d14)	
}
for(i in 1:dim(grp2)[1]){
  d23 = sqrt(((grp2[i,'x']-grp3[,'x'])^2)+((grp2[i,'y']-grp3[,'y'])^2))
  d23s = c(d23s, d23)
  d24 = sqrt(((grp2[i,'x']-grp4[,'x'])^2)+((grp2[i,'y']-grp4[,'y'])^2))
  d24s = c(d24s, d24)	
}
for(i in 1:dim(grp3)[1]){
  d34 = sqrt(((grp3[i,'x']-grp4[,'x'])^2)+((grp3[i,'y']-grp4[,'y'])^2))
  d34s = c(d34s, d34)	
}
sum.lst[[(length(sum.lst)+1)]] = list(m='orig', k='orig', sum=rbind(summary(d12s), summary(d13s), summary(d14s), summary(d23s), summary(d24s), summary(d34s)) )

s.tops = list.files(pattern = 's.top', full.names=T)
for(n in 1:length(s.tops)){
  load(s.tops[n])
  PCA02 = prcomp(top.m, scale=TRUE)
  pwd = data.frame(x=PCA02$rotation[,2], y=PCA02$rotation[,3])
  pwd$cel=rownames(pwd)
  pwd = merge(pwd, ann.tab, by.x='cel', by.y='cel')
  grp1 = pwd[which(pwd$group=='blood'),c('x','y')]
  grp2 = pwd[which(pwd$group=='connective'),c('x','y')]
  grp3 = pwd[which(pwd$group=='incompletely differentiated'),c('x','y')]
  grp4 = pwd[which(pwd$group=='the rest'),c('x','y')]
  d12s = d13s = d14s = d23s = d24s = d34s = c()
  for(i in 1:dim(grp1)[1]){
    d12 = sqrt(((grp1[i,'x']-grp2[,'x'])^2)+((grp1[i,'y']-grp2[,'y'])^2))
    d12s = c(d12s, d12)
    d13 = sqrt(((grp1[i,'x']-grp3[,'x'])^2)+((grp1[i,'y']-grp3[,'y'])^2))
    d13s = c(d13s, d13)
    d14 = sqrt(((grp1[i,'x']-grp4[,'x'])^2)+((grp1[i,'y']-grp4[,'y'])^2))
    d14s = c(d14s, d14)	
  }
  for(i in 1:dim(grp2)[1]){
    d23 = sqrt(((grp2[i,'x']-grp3[,'x'])^2)+((grp2[i,'y']-grp3[,'y'])^2))
    d23s = c(d23s, d23)
    d24 = sqrt(((grp2[i,'x']-grp4[,'x'])^2)+((grp2[i,'y']-grp4[,'y'])^2))
    d24s = c(d24s, d24)	
  }
  for(i in 1:dim(grp3)[1]){
    d34 = sqrt(((grp3[i,'x']-grp4[,'x'])^2)+((grp3[i,'y']-grp4[,'y'])^2))
    d34s = c(d34s, d34)	
  }
  sum.lst[[(length(sum.lst)+1)]] = list(m=r, k=k, sum=rbind(summary(d12s), summary(d13s), summary(d14s), summary(d23s), summary(d24s), summary(d34s)))
}


csp = c('blood', 'connective', 'incompletely differentiated', 'the rest')
ns = c(paste(csp[1], csp[2], collapse='', sep=' - '), paste(csp[1], csp[3], collapse='', sep=' - '), paste(csp[1], csp[4], collapse='', sep=' - '), paste(csp[2], csp[3], collapse='', sep=' - '), paste(csp[2], csp[4], collapse='', sep=' - '), paste(csp[3], csp[4], collapse='', sep=' - '))

i = 1 
res.d = data.frame(comp=ns, m=0, k=0, median=sum.lst[[i]]$sum[,3])

for(i in 2:length(sum.lst)){
  d = data.frame(comp=ns, m=sum.lst[[i]]$m, k=sum.lst[[i]]$k, median=sum.lst[[i]]$sum[,3])
  res.d = rbind(res.d, d)
}

ms = seq(50, 400, by=50)
ks = 3:10
meds = c(); rms=c(); rks=c()
for(m in ms){
  for(k in ks){
    meds = c(meds, sum(res.d[res.d$m==m & res.d$k==k,'median']))
    rks=c(rks, k)
    rms=c(rms, m)
  }
}

d = data.frame(median=meds, k=rks, m=as.integer(rms))

p = ggplot(d, aes(m, median, group=k, color=k))
p = p + geom_point() + geom_line() + geom_abline(colour = "red", intercept=sum(res.d[res.d$m==0 & res.d$k==0,'median']), slope=0)
p + labs(x="\nNumber of selected genes", y = "Sum of median distances\n") 
